# Supplementary material for: POT1 mutations are frequent and associated with Ki-67 index in canine diffuse large B-cell lymphoma
Source: Front Vet Sci. 2022 Aug 9;9:968807. doi: 10.3389/fvets.2022.968807 (PMC9396242; doi:10.3389/fvets.2022.968807)
Supplement: Supplementary file 1 [file Table_1.XLSX]

## Sheet: Foglio1
Supplementary Table 1. List of primers utilized for PCR amplification and sequencing
Amplified fragment	Sequence 5' -> 3'
Exon 1	TAAATTTCGCCCTGGAGACC
	ACAAGTTACTGGGGAAGGGA
Exon 2	AGAATAATCCACTCCACCCCA
	ACTCCTACAAATAAGCTCAACCT
Exon 3	AGCCAGCTCATCTTTATCTGTAA
	CAGATGGTGTGGGAAAATTTAGT
Exon 4	TGTCATCAGTGCTTTTGTGTG
	TTGTCCCTTTCTATGTCAGTGAT
Exon 5	AGAGGAAGTAGGAGTCTCAATCT
	AGAGTGCTGGTTTAAGTGCA
Exon 6	TTATATGTGCTGGGGATGGTC
	TCCAGGCAATAGAACAACCAG
Exon 7	TCACTTTCCCCTTTCTTTCCA
	CTCTCTGCAACCTCCTCTCC
Exon 8	TGGCAGGGCATTTTAAGAGC
	TGTTCTACCACAGTAACCACAT
Exon 9	CCTCTCAACTATGCTGGCAG
	CCAACATCCATGAGCCAAGA
Exon 10	TCCAGCACCCATGAGTTTCA
	AAGAGCAAACATGGGATCCC
Exon 11	TGATACTCTGTACACACCAGGA
	ACAGCATCTTGGAAATCAGCT
Exon 12	TCTGAGGAAAGCTGTAGACCT
	AGCTAGGCAGAGATAGGAAAGT
Exon 13	GTTTTGAGCCTTCCAGTCCA
	GGTTCCCATTTTATGCCACT
Exon 14	TCACTTTTGTATCTGTTTTGGGG
	ACTCATTGCCAGGACTTAAAGTG
Exon 15	AGATAAGGAAATTGCTGGTGGT
	TCGAATTGTCCTAGGTTGCC
Exon 16	AGACACTCAACTTTGCCTTCA
	ACAGCAACTAGTGGGATAAAGT
Exon 17	GTGCATTACAGTAGGGAAGGT
	CTCAGTCTTTGCTCCGGTTT
Exon 18	GAACGAAAGTCACATATATAAC
	AGTTGCCTTAAATCCTCTCAGT
Exon 19	ACCCCAGTGCTCTCTCTATC
	CATCCCCTTTTCATGCCTCT
Exon 20	ACAGTAACAAGAACCCAGTGT
	AACTTACTCACAAGAAGGCAGT
