# Supplementary material for: POT1 mutations are frequent and associated with Ki-67 index in canine diffuse large B-cell lymphoma
Source: Front Vet Sci. 2022 Aug 9;9:968807. doi: 10.3389/fvets.2022.968807 (PMC9396242; doi:10.3389/fvets.2022.968807)
Supplement: Supplementary file 2 [file Table_2.XLSX]

## Sheet: Foglio1
Supplementary Table 2. Demographics and clinico-pathological features of 56 dogs with DLBCL.
Case ID#	Breed	Age (years)	Sex	Weight (kg)	Stage	Substage	BM infiltration (%)	PB infiltration (%)	LDH	Pretreatment with steroids	TTP (days)	LSS (days)
1	rottweiler	4	f	38	III	a	0.9	0.9	normal	no	217	298
2	chowchow	5	m	34	V	a	2.6	2.4	increased	yes	251	623
3	dobermann	10	f	33	IV	a	0.9	0.9	increased	no	53	96
4	dobermann	5	f	32	V	b	5.3	3.7	increased	yes	55	130
5	german shepherd	11	m	32	IV	a	0.9	0.9	increased	yes	49	82
6	golden retriever	10	m	33	IV	b	0.9	0.9	increased	yes	122	211
7	cocker	13	f	17	V	a	5.9	1.8	increased	yes	60	89
8	dobermann	10	f	37	IV	a	0.9	0.9	increased	no	290	291
9	pitbull	6	f	26	V	a	5.7	25	increased	no	197	361
10	english setter	13	f	20	V	a	1.7	6	increased	no	275	413
11	mixed	4	m	19	V	a	6.6	24.4	increased	no	250	480
12	mixed	14	f	13	IV	a	0.9	0.9	increased	no	341	361
13	mixed	11	f	18	V	a	1.1	1.5	increased	no	346	352
14	beagle	11	f	12	V	b	1.5	0.9	increased	no	332	625
15	chowchow	10	f	34	IV	a	0.9	0.9	normal	no	449	450
16	bull terrier	4	f	25	V	b	1.4	0.9	increased	yes	187	196
17	finnish hound	10	m	15	V	b	2.7	5.9	increased	no	57	119
18	mixed	11	m	15	IV	a	0.9	0.9	normal	yes	51	69
19	bulldog	4	f	24	V	a	11.2	39	increased	no	162	311
20	bernese mountain	7	f	39	V	a	5.1	2.4	increased	no	40	100
21	mixed	9	m	26	V	b	1.2	2.3	increased	no	194	248
22	golden retriever	11	f	35.8	IV	a	0.9	0.9	increased	no	72	133
23	corso	7	m	54.9	V	b	83.8	6.5	increased	no	52	54
24	bernese mountain	10	m	46	V	a	6.6	6.5	normal	no	383	383
25	mixed	11	m	23.3	V	a	1.2	1.4	normal	no	31	296
26	mixed	10	m	6.9	III	a	0.9	0.9	normal	yes	202	388
27	german shepherd	9	f	27	V	b	2.8	1.2	normal	no	171	188
28	mixed	12	m	9.1	IV	a	0.9	0.9	increased	yes	35	63
29	rottweiler	7	m	47.8	V	b	5	3	increased	no	202	280
30	italian hound	5	m	17.8	V	b	27.5	55.5	increased	yes	250	669
31	bassethound	7	m	31.1	V	b	18.8	5.1	normal	no	237	238
32	poodle	7	m	13.5	V	a	0.9	4.8	increased	no	249	399
33	mixed	9	m	36	IV	a	0.9	0.9	normal	yes	123	156
34	mixed	15	f	17.1	V	a	16.54	5.26	increased	yes	140	141
35	rottweiler	5	m	44.4	V	a	2	4	increased	no	239	354
36	shih-tzu	5	m	8.8	V	a	15.5	15.4	increased	no	29	152
37	beagle	5	m	18.5	V	a	1.6	3.2	normal	no	453	1321
38	french bulldog	5	f	12	V	b	51.6	50.7	normal	yes	134	215
39	golden retriever	4	m	32.8	V	a	1.9	8.9	normal	no	213	385
40	mixed	6	f	26.6	V	a	1	1.9	normal	no	178	680
41	german shepherd	8	f	38	V	a	7.7	25	increased	no	92	93
42	mixed	5	f	28	V	b	22.7	2.4	normal	no	157	188
43	mixed	9	m	27.5	V	a	3	16	normal	yes	357	560
44	mixed	4	m	14.1	V	b	3.7	1.3	increased	yes	133	331
45	akita inu	9	m	41.2	V	b	6.2	28.6	normal	no	420	939
46	mixed	9	f	10.5	IV	a	0.9	0.9	increased	no	720	1400
47	labrador	3	m	38	V	b	9.2	32.2	increased	yes	43	172
48	mixed	13	f	23.8	IV	b	2.3	0.9	increased	no	80	105
49	french bulldog	8	m	12.7	V	a	0.9	11.1	increased	no	259	863
50	golden retriever	8	f	27.4	V	a	2.2	8.1	normal	no	284	832
51	mixed	11	f	10.4	V	a	16	13	normal	no	290	713
52	dobermann	3	f	38.5	V	a	1.2	4.8	normal	no	235	364
53	cocker	12	f	16.2	IV	a	2	1.2	normal	no	168	195
54	mixed	13	f	8.1	V	a	9.1	12.7	normal	no	293	294
55	rottweiler	5	f	43.3	V	a	8	51.4	increased	no	289	775
56	belgian shepherd	10	m	39.4	V	b	1.5	3.4	normal	no	224	225
BM = bone marrow; PB = peripheral blood; LDH = serum lactate dehydrogenase; TTP = time to progression; LSS = lymphoma specific survival
