# Supplementary material for: POT1 mutations are frequent and associated with Ki-67 index in canine diffuse large B-cell lymphoma
Source: Front Vet Sci. 2022 Aug 9;9:968807. doi: 10.3389/fvets.2022.968807 (PMC9396242; doi:10.3389/fvets.2022.968807)
Supplement: Supplementary file 3 [file Table_3.XLSX]

## Sheet: Survival analysis
Supplementary Table 3. Median TTP and LSS for 56 dogs with cDLBCL and survival analysis.
		Median TTP (days)	p-value			Hazard ratio (95% CI)				Median LSS (days)	p-value			Hazard ratio (95% CI)
			Log-rank test	Cox univariate	Cox multivariate						Log-rank test	Cox univariate	Cox multivariate
Breed	Pure	213	p=0.6	p=0.6		1.18 (0.63-2.23)		Breed	Pure	361	p=0.9	p=0.9		1.05 (0.54-2.04)
	Mixed	202				ref			Mixed	352				ref
Age	<9 years	213	p=0.06	p=0.06		1.78 (0.96-3.28)		Age	<9 years	361	p=0.9	p=0.9		0.97 (0.52-1.80)
	≥9 years	202				ref			≥9 years	352				ref
Sex	Male	208	p=0.5	p=0.5		1.22 (0.68-2.19)		Sex	Male	385	p=1.0	p=0.9		0.98 (0.53-1.81)
	Female	197				ref			Female	352				ref
Weight	<26.3 kg	202	p=1.0	p=1.0		1.02 (0.56-1.83)		Weight	<26.3 kg	352	p=0.9	p=0.9		0.96 (0.52-1.79)
	≥26.3 kg	213				ref			≥26.3 kg	364				ref
Stage	5	235	p=0.8	p=0.65		0.72 (0.17-3.04)		Stage	5	364	p=0.7	p=0.6		0.67 (0.16-2.83)
	4	122	p=0.8	p=0.57		0.63 (0.13-3.04)			4	176	p=0.7	p=0.9		0.91 (0.19-4.36)
	3	210				ref			3	343				ref
Substage	a	239				ref		Substage	a	364				ref
	b	164	p=0.07	p=0.07		1.77 (0.95-3.29)			b	215	p=0.1	p=0.1		1.67 (0.86-3.25)
Bone marrow	Infiltrated	197	p=0.8	p=0.8		1.06 (0.58-1.94)		Bone marrow	Infiltrated	361	p=0.8	p=0.8		1.07 (0.57-2.02)
	Not infiltrated	215				ref			Not infiltrated	361				ref
Bone marrow infiltration (%)				p=0.07		1.022 (0.998-1.046)		Bone marrow infiltration (%)				p=0.07		1.025 (0.998-1.054)
Blood infiltration (%)				p=1.0		1.00 (0.979-1.022)		Blood infiltration (%)				p=0.5		0.992 (0.97-1.014)
LDH	Increased	197	p=0.1	p=0.1		1.67 (0.91-3.07)		LDH	Increased	352	p=0.2	p=0.2		1.58 (0.83-2.99)
	Normal	226				ref			Normal	385				ref
Pre-treatment with steroids	yes	133	p=0.01	p=0.01		2.29 (1.19-4.39)		Pre-treatment with steroids	yes	215	p=0.03	p=0.04		2.05 (1.04-4.04)
	no	239				ref			no	361				ref
