# Supplementary material for: POT1 mutations are frequent and associated with Ki-67 index in canine diffuse large B-cell lymphoma
Source: Front Vet Sci. 2022 Aug 9;9:968807. doi: 10.3389/fvets.2022.968807 (PMC9396242; doi:10.3389/fvets.2022.968807)
Supplement: Supplementary file 4 [file Table_4.XLSX]

## Sheet: Foglio1
Supplementary Table 4. IHC results for Ki-67 in 56 dogs with DLBCL. Ki-67 index was calculated as the number of positive cells per 1,000 randomly selected cells excluding necrotic areas.
		Case ID#	Ki-67 index
		1	35
		2	14
		3	10
		4	17
		5	47
		6	26
		7	13
		8	9
		9	45
		10	40
		11	38
		12	15
		13	15
		14	21
		15	60
		16	14
		17	5
		18	8
		19	24
		20	20
		21	41
		22	23
		23	10
		24	12
		25	51
		26	11
		27	16
		28	13
		29	81
		30	20
		31	30
		32	15
		33	9
		34	8
		35	56
		36	21
		37	11
		38	5
		39	16
		40	18
		41	4
		42	2
		43	0
		44	10
		45	26
		46	11
		47	76
		48	15
		49	48
		50	67
		51	28
		52	14
		53	13
		54	10
		55	57
		56	4
